# Supplementary material for: Association between Ambient Temperature and Severe Diarrhoea in the National Capital Region, Philippines
Source: Int J Environ Res Public Health. 2021 Aug 2;18(15):8191. doi: 10.3390/ijerph18158191 (PMC8346076; doi:10.3390/ijerph18158191)
Supplement: Supplementary file 1 [file ijerph-18-08191-s001.zip]

Archive with 1 entries (1 files):
- ijerph-1277832-supplementary.pdf
